# Supplementary material for: A coherent approach for analysis of the Illumina HumanMethylation450 BeadChip improves data quality and performance in epigenome-wide association studies
Source: Genome Biol. 2015 Feb 15;16(1):37. doi: 10.1186/s13059-015-0600-x (PMC4365767; doi:10.1186/s13059-015-0600-x)
Supplement: Additional file 2: — Contains scripts and documentation for the CPACOR EWAS analysis pipeline. Files can be read using a standard text-editor. Usage requires knowledge of R-programming and may have to be adapted to accommodate the software and hardware requirements specific to the user’s system. [file 13059_2015_600_MOESM2_ESM.zip]

Archive with 5 entries (5 files):
- 1_intensities.sh
- 2_betas.sh
- 3_residuals.sh
- 4_regression.sh
- README
