# Supplementary material for: A coherent approach for analysis of the Illumina HumanMethylation450 BeadChip improves data quality and performance in epigenome-wide association studies
Source: Genome Biol. 2015 Feb 15;16(1):37. doi: 10.1186/s13059-015-0600-x (PMC4365767; doi:10.1186/s13059-015-0600-x)
Supplement: Additional file 2: — Contains scripts and documentation for the CPACOR EWAS analysis pipeline. Files can be read using a standard text-editor. Usage requires knowledge of R-programming and may have to be adapted to accommodate the software and hardware requirements specific to the user’s system. [file 13059_2015_600_MOESM2_ESM.zip › 1_intensities.sh]

#!/bin/bash
#PBS -l select=1:ncpus=1:mem=180gb
#PBS -l walltime=20:00:00
#PBS -N retrieveData
# Retrieves signal-intensities from Illumina idat-files. Returns detection p-values and signal intensities for genomic CpGs and control probes.
# Written by Benjamin Lehne (Imperial College London) and Alexander Drong (Oxford University)


mkdir $TMPDIR/data/
mkdir $TMPDIR/output/
cp <idat-folder>/*.idat $TMPDIR/data/
module load R/2.15

time R --vanilla << "EOF"
require(minfi)
require(IlluminaHumanMethylation450kmanifest)

#read data
setwd("data/")
filenames <- unique(substr(dir(),1,17))
dim(filenames) <- c(length(filenames)/2,2)

for(i in 1:nrow(filenames)) {
	print(i)
	RGset <- read.450k(filenames[i,], verbose=TRUE)
	RGset <- bgcorrect.illumina(RGset)  # Illumina background subtraction 

	# Type II probes
	TypeII.Name <- getProbeInfo(RGset, type = "II")$Name
	TypeII.Green <- getGreen(RGset)[getProbeInfo(RGset, type = "II")$Address,]
	TypeII.Red <- getRed(RGset)[getProbeInfo(RGset, type = "II")$Address,]
	rownames(TypeII.Red) <- TypeII.Name
	colnames(TypeII.Red) <- sampleNames(RGset)
	rownames(TypeII.Green) <- TypeII.Name
	colnames(TypeII.Green) <- sampleNames(RGset)

	# Type I probes, split into green and red channels
	TypeI.Green.Name <- getProbeInfo(RGset, type = "I-Green")$Name
	TypeI.Green.M <- getGreen(RGset)[getProbeInfo(RGset, type = "I-Green")$AddressB,]
	rownames(TypeI.Green.M) <- TypeI.Green.Name
	colnames(TypeI.Green.M) <- sampleNames(RGset)
	TypeI.Green.U <- getGreen(RGset)[getProbeInfo(RGset, type = "I-Green")$AddressA,]
	rownames(TypeI.Green.U) <- TypeI.Green.Name
	colnames(TypeI.Green.U) <- sampleNames(RGset)

	TypeI.Red.Name <- getProbeInfo(RGset, type = "I-Red")$Name
	TypeI.Red.M <- getRed(RGset)[getProbeInfo(RGset, type = "I-Red")$AddressB,]
	rownames(TypeI.Red.M) <- TypeI.Red.Name
	colnames(TypeI.Red.M) <- sampleNames(RGset)
	TypeI.Red.U <- getRed(RGset)[getProbeInfo(RGset, type = "I-Red")$AddressA,]
	rownames(TypeI.Red.U) <- TypeI.Red.Name
	colnames(TypeI.Red.U) <- sampleNames(RGset)

	#BSC1 control probes
	BSCI.Green.Name =getProbeInfo(RGset, type = "Control")[16:18,]$ExtendedType
	BSCI.Green <- matrix(NA_real_, ncol = ncol(RGset), nrow = length(BSCI.Green.Name), dimnames = list(BSCI.Green.Name, sampleNames(RGset)))
	BSCI.Green[BSCI.Green.Name,] <- getGreen(RGset)[getProbeInfo(RGset, type = "Control")[16:18,]$Address,]
	BSCI.Red.Name =getProbeInfo(RGset, type = "Control")[22:24,]$ExtendedType
	BSCI.Red <- matrix(NA_real_, ncol = ncol(RGset), nrow = length(BSCI.Red.Name), dimnames = list(BSCI.Red.Name, sampleNames(RGset)))
	BSCI.Red[BSCI.Red.Name,] <- getRed(RGset)[getProbeInfo(RGset, type = "Control")[22:24,]$Address,]

	#BSC2 control probes
	BSCII.Red.Name =getProbeInfo(RGset, type = "Control")[28:31,]$ExtendedType
	BSCII.Red <- matrix(NA_real_, ncol = ncol(RGset), nrow = length(BSCII.Red.Name), dimnames = list(BSCII.Red.Name, sampleNames(RGset)))
	BSCII.Red[BSCII.Red.Name,] <- getRed(RGset)[getProbeInfo(RGset, type = "Control")[28:31,]$Address,]

	#STAINING
	stain.Red.Name =getProbeInfo(RGset, type = "Control")[2,]$ExtendedType
	stain.Red <- matrix(NA_real_, ncol = ncol(RGset), nrow = length(stain.Red.Name), dimnames = list(stain.Red.Name, sampleNames(RGset)))
	stain.Red[stain.Red.Name,] <- getRed(RGset)[getProbeInfo(RGset, type = "Control")[2,]$Address,]
	stain.Green.Name =getProbeInfo(RGset, type = "Control")[4,]$ExtendedType
	stain.Green <- matrix(NA_real_, ncol = ncol(RGset), nrow = length(stain.Green.Name), dimnames = list(stain.Green.Name, sampleNames(RGset)))
	stain.Green[stain.Green.Name,] <- getGreen(RGset)[getProbeInfo(RGset, type = "Control")[4,]$Address,]

	#EXTENSION
	extensionA.Red.Name =getProbeInfo(RGset, type = "Control")[7,]$ExtendedType
	extensionA.Red <- matrix(NA_real_, ncol = ncol(RGset), nrow = length(extensionA.Red.Name), dimnames = list(extensionA.Red.Name, sampleNames(RGset)))
	extensionA.Red[extensionA.Red.Name,] <- getRed(RGset)[getProbeInfo(RGset, type = "Control")[7,]$Address,]
	extensionT.Red.Name =getProbeInfo(RGset, type = "Control")[8,]$ExtendedType
	extensionT.Red <- matrix(NA_real_, ncol = ncol(RGset), nrow = length(extensionT.Red.Name), dimnames = list(extensionT.Red.Name, sampleNames(RGset)))
	extensionT.Red[extensionT.Red.Name,] <- getRed(RGset)[getProbeInfo(RGset, type = "Control")[8,]$Address,]
	extensionC.Green.Name =getProbeInfo(RGset, type = "Control")[9,]$ExtendedType
	extensionC.Green <- matrix(NA_real_, ncol = ncol(RGset), nrow = length(extensionC.Green.Name), dimnames = list(extensionC.Green.Name, sampleNames(RGset)))
	extensionC.Green[extensionC.Green.Name,] <- getGreen(RGset)[getProbeInfo(RGset, type = "Control")[9,]$Address,]
	extensionG.Green.Name =getProbeInfo(RGset, type = "Control")[10,]$ExtendedType
	extensionG.Green <- matrix(NA_real_, ncol = ncol(RGset), nrow = length(extensionG.Green.Name), dimnames = list(extensionG.Green.Name, sampleNames(RGset)))
	extensionG.Green[extensionG.Green.Name,] <- getGreen(RGset)[getProbeInfo(RGset, type = "Control")[10,]$Address,]

	#HYBRIDISATION
	hybridH.Green.Name =getProbeInfo(RGset, type = "Control")[11,]$ExtendedType
	hybridH.Green <- matrix(NA_real_, ncol = ncol(RGset), nrow = length(hybridH.Green.Name), dimnames = list(hybridH.Green.Name, sampleNames(RGset)))
	hybridH.Green[hybridH.Green.Name,] <- getGreen(RGset)[getProbeInfo(RGset, type = "Control")[11,]$Address,]
	hybridM.Green.Name =getProbeInfo(RGset, type = "Control")[12,]$ExtendedType
	hybridM.Green <- matrix(NA_real_, ncol = ncol(RGset), nrow = length(hybridM.Green.Name), dimnames = list(hybridM.Green.Name, sampleNames(RGset)))
	hybridM.Green[hybridM.Green.Name,] <- getGreen(RGset)[getProbeInfo(RGset, type = "Control")[12,]$Address,]
	hybridL.Green.Name =getProbeInfo(RGset, type = "Control")[13,]$ExtendedType
	hybridL.Green <- matrix(NA_real_, ncol = ncol(RGset), nrow = length(hybridL.Green.Name), dimnames = list(hybridL.Green.Name, sampleNames(RGset)))
	hybridL.Green[hybridL.Green.Name,] <- getGreen(RGset)[getProbeInfo(RGset, type = "Control")[13,]$Address,]

	#TARGET REMOVAL
	target.Green.Name =getProbeInfo(RGset, type = "Control")[14:15,]$ExtendedType
	target.Green <- matrix(NA_real_, ncol = ncol(RGset), nrow = length(target.Green.Name), dimnames = list(target.Green.Name, sampleNames(RGset)))
	target.Green[target.Green.Name,] <- getGreen(RGset)[getProbeInfo(RGset, type = "Control")[14:15,]$Address,]

	#Specificity I
	specI.Green.Name =getProbeInfo(RGset, type = "Control")[32:34,]$ExtendedType
	specI.Green <- matrix(NA_real_, ncol = ncol(RGset), nrow = length(specI.Green.Name), dimnames = list(specI.Green.Name, sampleNames(RGset)))
	specI.Green[specI.Green.Name,] <- getGreen(RGset)[getProbeInfo(RGset, type = "Control")[32:34,]$Address,]
	specI.Red.Name =getProbeInfo(RGset, type = "Control")[38:40,]$ExtendedType
	specI.Red <- matrix(NA_real_, ncol = ncol(RGset), nrow = length(specI.Red.Name), dimnames = list(specI.Red.Name, sampleNames(RGset)))
	specI.Red[specI.Red.Name,] <- getRed(RGset)[getProbeInfo(RGset, type = "Control")[38:40,]$Address,]

	#Specificity II
	specII.Red.Name =getProbeInfo(RGset, type = "Control")[44:46,]$ExtendedType
	specII.Red <- matrix(NA_real_, ncol = ncol(RGset), nrow = length(specII.Red.Name), dimnames = list(specII.Red.Name, sampleNames(RGset)))
	specII.Red[specII.Red.Name,] <- getRed(RGset)[getProbeInfo(RGset, type = "Control")[44:46,]$Address,]

	#NON POLYMORPHIC
	np.Red.Name =getProbeInfo(RGset, type = "Control")[47:48,]$ExtendedType
	np.Red <- matrix(NA_real_, ncol = ncol(RGset), nrow = length(np.Red.Name), dimnames = list(np.Red.Name, sampleNames(RGset)))
	np.Red[np.Red.Name,] <- getRed(RGset)[getProbeInfo(RGset, type = "Control")[47:48,]$Address,]
	np.Green.Name =getProbeInfo(RGset, type = "Control")[49:50,]$ExtendedType
	np.Green <- matrix(NA_real_, ncol = ncol(RGset), nrow = length(np.Green.Name), dimnames = list(np.Green.Name, sampleNames(RGset)))
	np.Green[np.Green.Name,] <- getGreen(RGset)[getProbeInfo(RGset, type = "Control")[49:50,]$Address,]

	#Normalisation
	control=getProbeInfo(RGset, type = "Control")
	normC.Green.Name=control[control[,2]=='NORM_C',4]
	normC.Green <- matrix(NA_real_, ncol = ncol(RGset), nrow = length(normC.Green.Name), dimnames = list(normC.Green.Name, sampleNames(RGset)))
	normC.Green[normC.Green.Name,] <- getGreen(RGset)[control[control[,2]=='NORM_C',1],]
	normG.Green.Name=control[control[,2]=='NORM_G',4]
	normG.Green <- matrix(NA_real_, ncol = ncol(RGset), nrow = length(normG.Green.Name), dimnames = list(normG.Green.Name, sampleNames(RGset)))
	normG.Green[normG.Green.Name,] <- getGreen(RGset)[control[control[,2]=='NORM_G',1],]
	normA.Red.Name=control[control[,2]=='NORM_A',4]
	normA.Red <- matrix(NA_real_, ncol = ncol(RGset), nrow = length(normA.Red.Name), dimnames = list(normA.Red.Name, sampleNames(RGset)))
	normA.Red[normA.Red.Name,] <- getRed(RGset)[control[control[,2]=='NORM_A',1],]
	normT.Red.Name=control[control[,2]=='NORM_T',4]
	normT.Red <- matrix(NA_real_, ncol = ncol(RGset), nrow = length(normT.Red.Name), dimnames = list(normT.Red.Name, sampleNames(RGset)))
	normT.Red[normT.Red.Name,] <- getRed(RGset)[control[control[,2]=='NORM_T',1],]
	
	#combine ctrl probe intensities
        ctrl = rbind(as.matrix(BSCI.Green), as.matrix(BSCI.Red), as.matrix(BSCII.Red), (stain.Red), (stain.Green), (extensionA.Red), (extensionT.Red), (extensionC.Green), (extensionG.Green), (hybridH.Green), (hybridM.Green), (hybridL.Green),as.matrix(target.Green),as.matrix(specI.Green),as.matrix(specI.Red), as.matrix(specII.Red),(np.Red[1,]),(np.Red[2,]),(np.Green[1,]),(np.Green[2,]),as.matrix(normC.Green),as.matrix(normG.Green), as.matrix(normA.Red),as.matrix(normT.Red))

	#detection p-values
	dp = detectionP(RGset, type = "m+u")

	
	#add data for the new samples
	if(exists("TypeII.Red.All")) {
	TypeII.Red.All <- cbind(TypeII.Red.All,TypeII.Red)
	TypeII.Green.All <- cbind(TypeII.Green.All,TypeII.Green)
	TypeI.Red.M.All <- cbind(TypeI.Red.M.All,TypeI.Red.M)
	TypeI.Red.U.All <- cbind(TypeI.Red.U.All,TypeI.Red.U)
	TypeI.Green.M.All <- cbind(TypeI.Green.M.All,TypeI.Green.M)
	TypeI.Green.U.All <- cbind(TypeI.Green.U.All,TypeI.Green.U)
	ctrl.all <- rbind(ctrl.all, t(ctrl))
	dp.all <- cbind(dp.all, dp)
	}
	else {
	TypeII.Red.All <- TypeII.Red                                                                                                                                  
	TypeII.Green.All <- TypeII.Green 
	TypeI.Red.M.All <- TypeI.Red.M 
	TypeI.Red.U.All <- TypeI.Red.U 
	TypeI.Green.M.All <- TypeI.Green.M 
	TypeI.Green.U.All <- TypeI.Green.U     
	ctrl.all <- t(ctrl)
        dp.all <- dp
	}

}

#PCA of control-probe intensities
pca <- prcomp(na.omit(ctrl.all))
ctrlprobes.scores = pca$x
colnames(ctrlprobes.scores) = paste(colnames(ctrlprobes.scores), '_cp', sep='')

save(TypeII.Red.All ,TypeII.Green.All ,TypeI.Red.M.All ,TypeI.Red.U.All ,TypeI.Green.M.All ,TypeI.Green.U.All , file="../output/intensities.RData")
save(ctrl.all,ctrlprobes.scores, file = "../output/ctrlprobes.RData")
save(dp.all, file = "../output/detectionPvalue.RData")

EOF

cp $TMPDIR/output/intensities.RData  <data-folder>
cp $TMPDIR/output/ctrlprobes.RData <data-folder>
cp $TMPDIR/output/detectionPvalue.RData <data-folder>
