# Supplementary material for: A coherent approach for analysis of the Illumina HumanMethylation450 BeadChip improves data quality and performance in epigenome-wide association studies
Source: Genome Biol. 2015 Feb 15;16(1):37. doi: 10.1186/s13059-015-0600-x (PMC4365767; doi:10.1186/s13059-015-0600-x)
Supplement: Additional file 2: — Contains scripts and documentation for the CPACOR EWAS analysis pipeline. Files can be read using a standard text-editor. Usage requires knowledge of R-programming and may have to be adapted to accommodate the software and hardware requirements specific to the user’s system. [file 13059_2015_600_MOESM2_ESM.zip › 2_betas.sh]

#!/bin/bash
#PBS -l select=1:ncpus=1:mem=180gb
#PBS -l walltime=72:00:00
#PBS -N betas 
# Sets NAs based on the detection p-value and calculates marker and sample call-rates. Filters samples based on sample calle-rate
# Performs Quantile Normalisation and Calculates Beta-values. 
# Written by Benjamin Lehne (Imperial College London) and Alexander Drong (Oxford University)


mkdir $TMPDIR/data/
mkdir $TMPDIR/output/
cp <data-folder>/intensities.RData $TMPDIR/data/
cp <data-folder>/detectionPvalue.RData $TMPDIR/data/
cp <data-folder>/HumanMethylation450_15017482_v.1.1.csv $TMPDIR/data/

module load R/2.15
time R --vanilla << "EOF"

require(limma)
anno=read.csv("data/HumanMethylation450_15017482_v.1.1.csv",as.is=TRUE, skip = 7)
anno=anno[,c('Infinium_Design_Type','Color_Channel', 'CHR', 'MAPINFO', 'Name')]
cas=anno[substr(anno$Name, 1,3)=='ch.' & !(anno$CHR %in% c('X','Y')),]
cgs=anno[substr(anno$Name, 1,2)=='cg'& !(anno$CHR %in% c('X','Y')),]
auto = c(cgs$Name, cas$Name)
auto=as.matrix(auto)

#detection p-value
thres=1E-16
load('data/intensities.RData')
load('data/detectionPvalue.RData')
d=dp.all[rownames(TypeII.Green.All),colnames(TypeII.Green.All)]
TypeII.Green.All.d = ifelse(d<thres,TypeII.Green.All,NA)
TypeII.Red.All.d = ifelse(d<thres,TypeII.Red.All,NA)
d=dp.all[rownames(TypeI.Green.M.All),colnames(TypeI.Green.M.All)]
TypeI.Green.M.All.d = ifelse(d<thres,TypeI.Green.M.All,NA)
TypeI.Green.U.All.d = ifelse(d<thres,TypeI.Green.U.All,NA)
d=dp.all[rownames(TypeI.Red.M.All),colnames(TypeI.Red.M.All)]
TypeI.Red.M.All.d = ifelse(d<thres,TypeI.Red.M.All,NA)
TypeI.Red.U.All.d = ifelse(d<thres,TypeI.Red.U.All,NA)
rm(dp.all,d)

# autosomes ------------------------------------------------------------------
samples=colnames(TypeI.Red.M.All)
category=auto
markers=as.matrix(intersect(rownames(TypeII.Green.All.d), category))
TypeII.Green = TypeII.Green.All.d[markers,samples]
TypeII.Red = TypeII.Red.All.d[markers,samples]
markers=intersect(rownames(TypeI.Green.M.All.d), category)
TypeI.Green.M = TypeI.Green.M.All.d[markers,samples]
TypeI.Green.U = TypeI.Green.U.All.d[markers,samples]
markers=intersect(rownames(TypeI.Red.M.All.d), category)
TypeI.Red.M = TypeI.Red.M.All.d[markers,samples]
TypeI.Red.U = TypeI.Red.U.All.d[markers,samples]

#raw betas
TypeII.betas = TypeII.Green/(TypeII.Red+TypeII.Green+100)
TypeI.Green.betas = TypeI.Green.M/(TypeI.Green.M+TypeI.Green.U+100)
TypeI.Red.betas = TypeI.Red.M/(TypeI.Red.M+TypeI.Red.U+100)
beta = as.matrix(rbind(TypeII.betas,TypeI.Green.betas,TypeI.Red.betas))
sample.call=colSums(!is.na(beta))/nrow(beta)
marker.call=rowSums(!is.na(beta))/ncol(beta)
save(sample.call, marker.call, file='output/callRates.RData')
save(beta, file='output/beta_raw.RData')

#call-rate filtering
callrate.thres=0.95
samples=names(sample.call[sample.call>callrate.thres])
markers=as.matrix(intersect(rownames(TypeII.Green.All.d), category))
TypeII.Green = TypeII.Green.All.d[markers,samples]
TypeII.Red = TypeII.Red.All.d[markers,samples]
markers=intersect(rownames(TypeI.Green.M.All.d), category)
TypeI.Green.M = TypeI.Green.M.All.d[markers,samples]
TypeI.Green.U = TypeI.Green.U.All.d[markers,samples]
markers=intersect(rownames(TypeI.Red.M.All.d), category)
TypeI.Red.M = TypeI.Red.M.All.d[markers,samples]
TypeI.Red.U = TypeI.Red.U.All.d[markers,samples]
rm(TypeII.Green.All.d,TypeII.Red.All.d,TypeI.Green.M.All.d,TypeI.Green.U.All.d,TypeI.Red.M.All.d,TypeI.Red.U.All.d)

#QN
TypeII.Green=normalizeQuantiles(TypeII.Green)
TypeII.Red = normalizeQuantiles(TypeII.Red)
TypeI.Green.M = normalizeQuantiles(TypeI.Green.M)
TypeI.Green.U = normalizeQuantiles(TypeI.Green.U)
TypeI.Red.M = normalizeQuantiles(TypeI.Red.M)
TypeI.Red.U = normalizeQuantiles(TypeI.Red.U)
TypeII.betas = TypeII.Green/(TypeII.Red+TypeII.Green+100)
TypeI.Green.betas = TypeI.Green.M/(TypeI.Green.M+TypeI.Green.U+100)
TypeI.Red.betas = TypeI.Red.M/(TypeI.Red.M+TypeI.Red.U+100)
beta = as.matrix(rbind(TypeII.betas,TypeI.Green.betas,TypeI.Red.betas))
rm(TypeII.Green,TypeII.Red,TypeI.Green.M,TypeI.Green.U,TypeI.Red.M,TypeI.Red.U,TypeII.betas,TypeI.Green.betas,TypeI.Red.betas)
save(beta, file="output/beta_QN.RData")

EOF

cp $TMPDIR/output/beta_raw.RData <data-folder>
cp $TMPDIR/output/beta_QN.RData <data-folder>/
cp $TMPDIR/output/callRates.RData <data-folder>/
