# Supplementary material for: A coherent approach for analysis of the Illumina HumanMethylation450 BeadChip improves data quality and performance in epigenome-wide association studies
Source: Genome Biol. 2015 Feb 15;16(1):37. doi: 10.1186/s13059-015-0600-x (PMC4365767; doi:10.1186/s13059-015-0600-x)
Supplement: Additional file 2: — Contains scripts and documentation for the CPACOR EWAS analysis pipeline. Files can be read using a standard text-editor. Usage requires knowledge of R-programming and may have to be adapted to accommodate the software and hardware requirements specific to the user’s system. [file 13059_2015_600_MOESM2_ESM.zip › 3_residuals.sh]

#!/bin/bash
#PBS -l select=1:ncpus=1:mem=20gb 
#PBS -l walltime=5:00:00
#PBS -N residuals
# Performs a linear regression of the methylation-values, derives regression-residuals and performs a PCA on these residuals
# Written by Benjamin Lehne (Imperial College London) and Alexander Drong (Oxford University)


mkdir $TMPDIR/data/
mkdir $TMPDIR/output/
cp <data-folder>/phenotypeTable.RData $TMPDIR/data/pheno.RData
cp <data-folder>/beta_QN.RData $TMPDIR/data/beta.RData

module load R
time R --vanilla << "EOF"

# regression model
lfla=as.formula('beta[i, ] ~ phe$Age + phe$Sex + phe$WBC + phe$CD8T + 
    phe$CD4T + phe$NK + phe$Bcell + phe$Mono + phe$Gran + phe$PC1_cp + phe$PC2_cp + 
    phe$PC3_cp + phe$PC4_cp + phe$PC5_cp + phe$PC6_cp + phe$PC7_cp + 
    phe$PC8_cp + phe$PC9_cp + phe$PC10_cp + phe$PC11_cp + phe$PC12_cp + 
    phe$PC13_cp + phe$PC14_cp + phe$PC15_cp + phe$PC16_cp + phe$PC17_cp + 
    phe$PC18_cp + phe$PC19_cp + phe$PC20_cp + phe$PC21_cp + phe$PC22_cp + 
    phe$PC23_cp + phe$PC24_cp + phe$PC25_cp + phe$PC26_cp + phe$PC27_cp + 
    phe$PC28_cp + phe$PC29_cp + phe$PC30_cp')

# regression
load('data/pheno.RData')
samples=rownames(phe)
load('data/beta.RData')
beta=beta[,as.character(samples)]
nvar = nrow(beta)
res=matrix(ncol=ncol(beta), nrow=nrow(beta))
rownames(res)=rownames(beta)
colnames(res)=colnames(beta)
for(i in 1:nvar) {
	tryCatch({fit = lm(lfla,na.action=na.exclude)}, error = function(error) {return(NA)})
	if(!exists("fit")){
		res[i,colnames(as.matrix(beta))] = rep(NA, length(colnames(as.matrix(beta))))
	}else{
		res[i,rownames(as.matrix(fit$residuals))] = fit$residuals
       		rm(fit)
	}		
}
save(res, file = 'output/residuals.RData')

#PCA
pca <- prcomp(t(na.omit(res)))
pca.scores = pca$x[,1:30]
save(pca.scores, file = 'output/pcs.RData')


EOF

cp $TMPDIR/output/residuals.RData <data-folder>
cp $TMPDIR/output/pcs.RData <data-folder>
