# Supplementary material for: A coherent approach for analysis of the Illumina HumanMethylation450 BeadChip improves data quality and performance in epigenome-wide association studies
Source: Genome Biol. 2015 Feb 15;16(1):37. doi: 10.1186/s13059-015-0600-x (PMC4365767; doi:10.1186/s13059-015-0600-x)
Supplement: Additional file 2: — Contains scripts and documentation for the CPACOR EWAS analysis pipeline. Files can be read using a standard text-editor. Usage requires knowledge of R-programming and may have to be adapted to accommodate the software and hardware requirements specific to the user’s system. [file 13059_2015_600_MOESM2_ESM.zip › 4_regression.sh]

#!/bin/bash
#PBS -l select=1:ncpus=1:mem=2gb 
#PBS -l walltime=5:00:00
#PBS -N regression
# Performs a regression of the outcome
# Written by Benjamin Lehne (Imperial College London) and Alexander Drong (Oxford University)

mkdir $TMPDIR/data/
mkdir $TMPDIR/output/
cp <data-folder>/phenotypeTable.RData $TMPDIR/data/pheno.RData
cp <data-folder>/beta_QN.RData $TMPDIR/data/beta.RData

module load R/2.15
time R --vanilla << "EOF"

# regression model
lfla=as.formula('phe$endpoint ~ beta[i, ] + phe$Age + phe$Sex + phe$WBC + phe$CD8T + 
    phe$CD4T + phe$NK + phe$Bcell + phe$Mono + phe$Gran + phe$PC1_cp + phe$PC2_cp + 
    phe$PC3_cp + phe$PC4_cp + phe$PC5_cp + phe$PC6_cp + phe$PC7_cp + 
    phe$PC8_cp + phe$PC9_cp + phe$PC10_cp + phe$PC11_cp + phe$PC12_cp + 
    phe$PC13_cp + phe$PC14_cp + phe$PC15_cp + phe$PC16_cp + phe$PC17_cp + 
    phe$PC18_cp + phe$PC19_cp + phe$PC20_cp + phe$PC21_cp + phe$PC22_cp + 
    phe$PC23_cp + phe$PC24_cp + phe$PC25_cp + phe$PC26_cp + phe$PC27_cp + 
    phe$PC28_cp + phe$PC29_cp + phe$PC30_cp + phe$PC1 + phe$PC2 + phe$PC3 +
    phe$PC4 + phe$PC5')
logistic=TRUE   # linear or logistic regression

# regression
load('data/pheno.RData')
samples=rownames(phe)
load('data/beta.RData')
beta=beta[,as.character(samples)]
nvar = nrow(beta)
nvar = nrow(beta)
res=matrix(ncol=4, nrow=nvar)
if(logistic){
	colnames(res) =c('Estimate','Std. Error', 'z value','Pr(>|z|)')  
	if(!is.factor(phe$endpoint)){
		phe$endpoint = as.factor(as.character(phe$endpoint))
	}
	for(i in 1:nvar) {
		tryCatch({fit = summary(glm(lfla, family = binomial))}, error = function(error) {return(NA)})
		if(!exists("fit")){
			res[i,] = rep(NA,4)
		}else{
			res[i,] = tryCatch({fit$coefficients[2,]},error = function(error) {return(rep(NA,4))})
			rm(fit)
		}
	}
}else{
	colnames(res) =c('Estimate','Std. Error', 't value','Pr(>|t|)')  
	if(!is.numeric(phe$endpoint)){
		phe$endpoint = as.numeric(as.character(phe$endpoint))
	}
	for(i in 1:nvar) {
		tryCatch({fit= summary(lm(lfla))}, error = function(error) {return(NA)})
                if(!exists("fit")){
	                res[i,] = rep(NA,4)
                }else{
			res[i,] = tryCatch({fit$coefficients[2,]},error = function(error) {return(rep(NA,4))})
                        rm(fit)
                }
	}
}
rownames(res) <- rownames(beta)
save(res, file = 'output/results.RData')

EOF

cp $TMPDIR/output/results.RData <data-folder> 
