# Supplementary material for: A coherent approach for analysis of the Illumina HumanMethylation450 BeadChip improves data quality and performance in epigenome-wide association studies
Source: Genome Biol. 2015 Feb 15;16(1):37. doi: 10.1186/s13059-015-0600-x (PMC4365767; doi:10.1186/s13059-015-0600-x)
Supplement: Additional file 2: — Contains scripts and documentation for the CPACOR EWAS analysis pipeline. Files can be read using a standard text-editor. Usage requires knowledge of R-programming and may have to be adapted to accommodate the software and hardware requirements specific to the user’s system. [file 13059_2015_600_MOESM2_ESM.zip › README]

Documentation for CPACOR EWAS analysis pipeline - Benjamin Lehne (Imperial College London) and Alexander Drong (Oxford University) - October 2014

The scripts provided alongside this documentation represent the implementation of the EWAS analysis pipeline described in "A coherent approach for analysis of the Illumina HumanMethylation450 BeadChip improves data quality and performance in epigenome-wide association studies". Scripts contain the R-code to perform each analysis step embeddded in bash-scripts that will allow submission on High Performance Computing Clusters (qsub-system). Usage requires knowledge of R-programming and scripts may have to be adapted to the user's hardware and software requirements. 


1. Retrieval of signal intensities and detection p-values (1_intensities.sh)
Signal intensities are retrieved from Illumina idat files. The idat-file folder and the results folder have to be specified at the beginning and end of the script. Intensites for genomic methylation markers (6 tables for the 6 probe-categories) and control probes are retrieved and a PCA of the control-probes intensities is performed. Intensities, detection p-values and PCs are saved as binary RDat file. This script requires minfi (version 1.2.0) and the Illumina Methylation Manifest.

2. Quantile normalisation and beta-value calculation (2_betas.sh)
Missing data (NA) is set based on detection p-values and call-rates are calculated (default detection p-value threshold 1e-16). Samples are excluded if they have a call-rate <95%. Quantile normalisation is performed separately within each of the 6 probe-categories and beta-values are calculated. Call-rates, raw beta-values and quantile normalised beta-values are saved as binary RDat files. File folders have to be specified at the beginning and end of the script. This script requires limma and the Illumina Methylation Manifest.

3. Intermediary regression residuals and Principal Component Analysis (3_residuals.sh)
A linear regression of the methylation value is performed follwed by a PCA of the regression-residuals. This step requires generation of a phenotype table (termed "phe") for n samples and p covariates. It is specific to the user's study-design and available phenotype data and has n rows and p columns. Row-names are the sample-IDs and have to be identical to the column-IDs used in the beta-value table. Column-names describe the covariates used in the regression. Adjustment for these covariates are specified in the "Regression Model" section at the beginning of the script. Resulting Residuals and PCs are saved as binary RDat files. File folders have to be specified at the beginning and end of the script.

4. Final regression analysis to detect differential methylation (4_regression.sh)
Regression of the endpoint to detect differential methylation. This step requires the choice between linear (continous outcomes) and logistic (binary outcomes) regression (specified at the beginning of the script). As previously it also requires a phenotype table (termed "phe") for n samples and p covariates. Adjustment for covariates are specified in the "Regression Model" section at the beginning of the script. Regression results are saved as binary RDat files. File folders have to be specified at the beginning and end of the script.
